# Supplementary material for: Interleukin-1β Protects Neurons against Oxidant-Induced Injury via the Promotion of Astrocyte Glutathione Production
Source: Antioxidants (Basel). 2018 Jul 25;7(8):100. doi: 10.3390/antiox7080100 (PMC6115796; doi:10.3390/antiox7080100)
Supplement: Supplementary file 1 [file antioxidants-07-00100-s001.zip]

Archive with 2 entries (2 files):
- antioxidants-320854-r1-methods for figure S2.pdf
- antioxidants-320854-supple.tif
